# Supplementary material for: Comparison of wide field optical coherence tomography angiography with extended field imaging and fluorescein angiography in retinal vascular disorders
Source: PLoS One. 2019 Apr 9;14(4):e0214892. doi: 10.1371/journal.pone.0214892 (PMC6456247; doi:10.1371/journal.pone.0214892)
Supplement: S1 File — (XLSX) [file pone.0214892.s001.xlsx]

## Sheet: Data
	SURNAME	NAME	EYE	AGE	SEX	DIAGNOSIS
			RE=0		M=0	DR=0
			LE=1		F=1	RVO=1
						COATS=2
						RVO RR=3		Neovessels	visibility		Neovessels	number			Non perfused area				VD			FD			Visual Field V				Visual Field H				Visual Field Total
								FA	OCTA 12X12	OCTA WF	FA	OCTA 12X12	OCTA WF		FA	OCTA 12X12	OCTA WF		OCTA 12X12	OCTA WF		OCTA 12X12	OCTA WF		12x12 vs EFI	12x12 vs FA	FA vs EFI		12x12 vs EFI	12x12 vs FA	FA vs WF		12x12 vs EFI	12x12 vs FA	FA vs EFI
1	S	C	0	73	1	0		0	0	0	0	0	0		25.18	18.14	32.18		0.315363	0.289111		1.703	1.688		1.40645	1.28424	0.913108		1.37549	1.27158	0.92446		1.93456	1.63302	0.844132
2	S	C	1			0		0	0	0	0	0	0		52.11	48.44	56.54		0.302117	0.321432		1.73	1.704		1.39636	1.29511	0.927487		1.39617	1.29099	0.924668		1.94956	1.67197	0.857618
3	D	P	0	47	0	0		1	1	1	1	1	1		12.1	12.3	16.99		0.288036	0.259416		1.707	1.672		1.40468	1.27854	0.910198		1.40256	1.29882	0.923077		1.97015	1.66059	0.840183
4	D	P	1			0		1	1	1	1	1	1		31.61	17.59	35.76		0.294974	0.28022		1.706	1.686		1.42468	1.31315	0.921713		1.34688	1.29819	0.963855		1.91887	1.70472	0.888398
5	P	M	1	60	1	0		1	1	1	2	2	2		24.57	21.99	28.96		0.383191	0.382256		1.745	1.72		1.41605	1.29133	0.911924		1.406	1.3069	0.929515		1.99097	1.68764	0.847648
6	L	G	0	56	1	0		0	0	0	0	0	0		37.89	21.47	41.87		0.36044	0.377377		1.75	1.727		1.40916	1.29093	0.916103		1.42457	1.31609	0.923851		2.00745	1.69899	0.846342
7	L	G	1			0		0	0	1	0	0	1		10.5	9.45	11.04		0.360646	0.377988		1.75	1.72		1.3969	1.28898	0.922747		1.39809	1.28928	0.922173		1.95299	1.66186	0.850932
8	S	A	0	71	0	0		0	0	0	0	0	0		0.26	2.1	2.35		0.368471	0.357765		1.742	1.732		1.38246	1.2918	0.934426		1.39964	1.29519	0.925373		1.93494	1.67313	0.864693
9	S	A	1			0		0	0	0	0	0	0		0	0.86	1.54		0.340528	0.27928		1.738	1.696		1.40758	1.30295	0.925666		1.4178	1.32022	0.93118		1.99566	1.72018	0.861962
10	O	S	0	54	1	0		0	0	0	0	0	0		1.44	1.5	2.6		0.365469	0.380819		1.741	1.726		1.42042	1.30844	0.921162		1.40614	1.3181	0.937394		1.99731	1.72466	0.863492
11	O	S	1			0		0	0	0	0	0	0		0	1.11	0.37		0.319479	0.320118		1.719	1.699		1.40957	1.30328	0.92459		1.4	1.31596	0.939968		1.9734	1.71506	0.869086
12	G	E	1	64	0	1		0	0	0	0	0	0		21.1	11.85	21.64		0.357873	0.334315		1.725	1.698		1.39717	1.27143	0.91		1.41758	1.31186	0.925424		1.98061	1.66794	0.842136
13	G	G	0	74	0	1		0	0	0	0	0	0		8.45	57.7	112.6		0.198685	0.184062		1.637	1.611		1.39568	1.26384	0.905537		1.43689	1.30973	0.911504		2.00545	1.6553	0.825401
14	O	M	0	48	0	1		0	0	0	0	0	0		0.99	1.13	1.6		0.35252	0.37744		1.752	1.733		1.40645	1.28424	0.913108		1.37549	1.27158	0.92446		1.93456	1.63302	0.844132
15	M	F	0	60	1	1		0	0	0	0	0	0		101.87	59.81	106.78		0.259948	0.293204		1.68	1.662		1.39636	1.29511	0.927487		1.39617	1.29099	0.924668		1.94956	1.67197	0.857618
16	M	F	1			1		0	0	0	0	0	0		41.27	19.32	42.54		0.298476	0.287569		1.713	1.699		1.40468	1.27854	0.910198		1.40256	1.29882	0.923077		1.97015	1.66059	0.840183
17	C	W	0	62	1	0		1	1	1	4	4	4		73.46	34.61	79.77		0.305539	0.233094		1.693	1.646		1.42468	1.31315	0.921713		1.34688	1.29819	0.963855		1.91887	1.70472	0.888398
18	C	W	1			0		1	1	1	2	2	2		111.33	54.25	133.2		0.28998	0.235794		1.693	1.656		1.41605	1.29133	0.911924		1.406	1.3069	0.929515		1.99097	1.68764	0.847648
19	G	A	0	81	0	1		0	0	0	0	0	0		3.45	2.37	4.89		0.310732	0.270188		1.717	1.676		1.40916	1.29093	0.916103		1.42457	1.31609	0.923851		2.00745	1.69899	0.846342
20	P	M	1	56	1	3		0	0	0	0	0	0		32.11	12.89	33.78		0.3389	0.320699		1.739	1.692		1.3969	1.28898	0.922747		1.39809	1.28928	0.922173		1.95299	1.66186	0.850932
21	R	N	1	53	0	1		0	0	0	0	0	0		71.47	43.36	79.05		0.314795	0.326664		1.721	1.707		1.38246	1.2918	0.934426		1.39964	1.29519	0.925373		1.93494	1.67313	0.864693
22	B	A	1	18	1	2		0	0	0	0	0	0		0	0	0		0.328813	0.3233		1.747	1.731		1.40758	1.30295	0.925666		1.4178	1.32022	0.93118		1.99566	1.72018	0.861962
23	E	M	0	60	0	0		0	0	0	0	0	0		23.56	29.262	29.31		0.323811	0.263304		1.712	1.685		1.42042	1.30844	0.921162		1.40614	1.3181	0.937394		1.99731	1.72466	0.863492
24	E	M	1			0		0	0	0	0	0	0		24.8	14.2	31.87		0.317482	0.219102		1.71	1.682		1.40957	1.30328	0.92459		1.4	1.31596	0.939968		1.9734	1.71506	0.869086
25	T	S	0	49	0	0		0	0	0	0	0	0		23.03	11.65	26.54		0.312913	0.295908		1.722	1.7		1.39717	1.27143	0.91		1.41758	1.31186	0.925424		1.98061	1.66794	0.842136
26	T	S	1			0		1	1	1	10	9	10		56.45	36.95	57.83		0.306478	0.268511		1.706	1.681		1.39568	1.26384	0.905537		1.43689	1.30973	0.911504		2.00545	1.6553	0.825401
27	G	P	0	66	0	0		0	0	0	0	0	0		29.38	6.23	35.94		0.340316	0.295082		1.734	1.699		1.40645	1.28424	0.913108		1.37549	1.27158	0.92446		1.93456	1.63302	0.844132
28	G	P	1			0		0	0	0	0	0	0		3.01	3.24	5.69		0.337208	0.270245		1.736	1.692		1.39636	1.29511	0.927487		1.39617	1.29099	0.924668		1.94956	1.67197	0.857618
29	S	L	0	85	0	0		0	0	0	0	0	0		3.04	6.33	6.75		0.237967	0.21709		1.738	1.694		1.40468	1.27854	0.910198		1.40256	1.29882	0.923077		1.97015	1.66059	0.840183
30	S	L	1			0		0	0	0	0	0	0		3.45	6.17	7.2		0.346627	0.3233		1.734	1.683		1.42468	1.31315	0.921713		1.34688	1.29819	0.963855		1.91887	1.70472	0.888398
31	B	A	0	69	0	1		0	0	0	0	0	0		1.44	1.12	2.78		0.325314	0.29137		1.715	1.695		1.41605	1.29133	0.911924		1.406	1.3069	0.929515		1.99097	1.68764	0.847648
32	P	F	0	59	1	0		0	0	0	0	0	0		20.65	21.46	24.35		0.330189	0.306938		1.717	1.695		1.40916	1.29093	0.916103		1.42457	1.31609	0.923851		2.00745	1.69899	0.846342
33	P	F	1			0		0	0	0	0	0	0		7.76	9.9	9.45		0.347013	0.319163		1.734	1.7		1.3969	1.28898	0.922747		1.39809	1.28928	0.922173		1.95299	1.66186	0.850932
34	S	E	0	71	0	0		0	0	0	0	0	0		21.1	13.8	21.8		0.360184	0.323244		1.745	1.713		1.38246	1.2918	0.934426		1.39964	1.29519	0.925373		1.93494	1.67313	0.864693
35	S	E	1			0		0	0	0	0	0	0		23.78	18.27	24.46		0.346202	0.305601		1.732	1.703		1.40758	1.30295	0.925666		1.4178	1.32022	0.93118		1.99566	1.72018	0.861962
36	F	F	0	65	0	3		0	0	0	0	0	0		20.01	18.02	25.05		0.2588	0.238243		1.703	1.666		1.42042	1.30844	0.921162		1.40614	1.3181	0.937394		1.99731	1.72466	0.863492
37	C	D	0	45	1	0		1	0	1	1	0	1		13.56	13.35	15.75		0.34695	0.371758		1.738	1.725		1.40957	1.30328	0.92459		1.4	1.31596	0.939968		1.9734	1.71506	0.869086
38	C	D	1			0		1	0	1	1	0	1		22.05	19.89	22.43		0.34412	0.355166		1.735	1.721		1.39717	1.27143	0.91		1.41758	1.31186	0.925424		1.98061	1.66794	0.842136
39	M	A	0	51	0	0		0	0	0	0	0	0		6.89	7.67	8.94		0.3849	0.308366		1.741	1.723		1.39568	1.26384	0.905537		1.43689	1.30973	0.911504		2.00545	1.6553	0.825401
40	C	C	0	68	0	0		1	1	1	1	1	1		85.11	47.89	87.42		0.26395	0.230744		1.725	1.645		1.40758	1.30295	0.925666		1.4	1.31596	0.939968		1.97061	1.71462	0.870097
41	C	C	1			0		1	1	1	2	2	2		18.96	27.68	31.89		0.30983	0.307788		1.699	1.677		1.40916	1.29093	0.916103		1.40614	1.29	0.937394		1.98147	1.6653	0.85875
42	L	M	0	90	0	0		0	0	0	0	0	0		54.14	37.94	67.58		0.325314	0.29137		1.725	1.698		1.42468	1.31315	0.921713		1.42468	1.31315	0.921713		2.02971	1.72435	0.849556
43	L	M	1			0		0	0	0	0	0	0		61.8	74.67	83.33		0.3389	0.320699		1.717	1.676		1.38246	1.2918	0.934426		1.38246	1.2918	0.934426		1.91118	1.66876	0.873152
